# Supplementary material for: Apoptosis signal-regulating kinase 1 promotes inflammation in senescence and aging
Source: Commun Biol. 2024 Jun 5;7:691. doi: 10.1038/s42003-024-06386-0 (PMC11153534; doi:10.1038/s42003-024-06386-0)
Supplement: Supplementary file 3 — Supplementary Data 1 [file 42003_2024_6386_MOESM3_ESM.xlsx]

## Sheet: Fig. 1a
OIS
IL8	Control	KRASG12V
siRNA	NT	NT	MAP3K1	MAP3K2	MAP3K3	MAP3K4	MAP3K5	MAP3K6	MAP3K7	MAP3K9	MAP3K10	MAP3K11	MAP3K12	MAP3K13	MAP3K14	MAP3K16	MAP3K17	MAP3K18	MAP3K20
Experiment#1	0.958171	301.933	207.029	292.127	60.3103	6.40118	4.1304	558.784	0.740258	210.162	526.34	342.343	36.4725	461.613	311.962	208.217	348.076	194.162	255.579
Experiment#2	0.975097	532.302	517.245	439.223	87.2548	69.8315	13.6319	847.288	4.6325	402.698	535.339	492.752	113.942	879.362	1188	275.56	339.175	289.168	467.911
Experiment#3	1.06673	366.704	35.8314	211.474	2.52156	2.37046	2.31138	59.1074	0.490173	217.093	364.994	296.18	22.4664	175.218	1403.98	112.304	222.904	184.437	120.131
IL1B	Control	KRASG12V
siRNA	NT	NT	MAP3K1	MAP3K2	MAP3K3	MAP3K4	MAP3K5	MAP3K6	MAP3K7	MAP3K9	MAP3K10	MAP3K11	MAP3K12	MAP3K13	MAP3K14	MAP3K16	MAP3K17	MAP3K18	MAP3K20
Experiment#1	1.11088	123.692	15.7964	78.6698	4.21592	2.44402	5.46282	23.173	1.40602	152.538	110.523	139.759	30.9302	31.3834	1539.7	54.5854	94.0121	500.336	71.1205
Experiment#2	0.903169	910.26	186.665	306.913	130.393	10.3199	13.4633	1357.82	4.2909	619.818	834.039	988.406	107.364	557.931	1068.94	546.826	694.557	592.566	278.684
Experiment#3	0.985954	1569.69	825.932	733.616	302.173	71.7154	30.502	1311.66	14.7303	809.81	742.936	1271.23	181.12	639.044	1599.15	730.428	900.8	595.443	459.033
DIS
IL8	Control	Doxorubicin
siRNA	NT	NT	MAP3K1	MAP3K2	MAP3K3	MAP3K4	MAP3K5	MAP3K6	MAP3K7	MAP3K9	MAP3K10	MAP3K11	MAP3K12	MAP3K13	MAP3K14	MAP3K16	MAP3K17	MAP3K18	MAP3K20
Experiment#1	1	7.95006	8.73157	3.92209	3.88219	1.36111	0.671285	52.9496	2.10601	2.57762	10.2613	2.7567	60.4922	20.8488	5.09169	2.29581	3.16497	4.17225	9.93573
Experiment#2	1	2.42181	2.7728	1.33975	3.04449	0.805401	0.514063	26.7733	0.745497	0.688583	3.87959	0.922815	34.9567	17.6086	2.06933	1.04772	0.909595	1.51894	2.07302
IL1B	Control	Doxorubicin
siRNA	NT	NT	MAP3K1	MAP3K2	MAP3K3	MAP3K4	MAP3K5	MAP3K6	MAP3K7	MAP3K9	MAP3K10	MAP3K11	MAP3K12	MAP3K13	MAP3K14	MAP3K16	MAP3K17	MAP3K18	MAP3K20
Experiment#1	1	6.13309	3.78484	5.1707	2.01938	1.22999	1.51506	6.33022	4.44307	5.86822	7.63609	3.46717	3.76105	3.16286	0.303596	1.99839	4.24621	3.88981	10.2908
Experiment#2	1	3.45321	4.12636	5.8286	1.35015	1.19027	1.28634	4.66868	3.90458	5.16753	5.16868	3.61733	2.70192	6.91758	0.406161	3.00558	3.49129	3.27604	5.68287

## Sheet: Fig. 1b
IL8	Control	KRASG12V	Control	KRASG12V	Control	KRASG12V
siRNA	NT		ASK1#1		ASK1#2
Experiment#1	1	1703.63	0.511085	256.745	0.406606	282.627
Experiment#2	1	981.18	0.722803	115.339	0.620098	214.513
Experiment#3	1	469.065	0.586092	44.6076	0.719161	48.6563
IL1B	Control	KRASG12V	Control	KRASG12V	Control	KRASG12V
siRNA	NT		ASK1#1		ASK1#2
Experiment#1	1	3740.36	0.397336	527.941	0.93419	646.189
Experiment#2	1	3719.28	0.221645	402.362	0.625015	364.069
Experiment#3	1	1929.68	0.423549	250.49	0.907307	308.823
IL6	Control	KRASG12V	Control	KRASG12V	Control	KRASG12V
siRNA	NT		ASK1#1		ASK1#2
Experiment#1	1	177.81	0.78908	25.9222	0.932519	38.9695
Experiment#2	1	102.658	0.651631	5.15594	1.03229	28.0577
Experiment#3	1	221.629	0.902297	8.92979	0.762477	29.8675
p16	Control	KRASG12V	Control	KRASG12V	Control	KRASG12V
siRNA	NT		ASK1#1		ASK1#2
Experiment#1	1	3.57557	1.29458	6.64752	1.15668	3.49075
Experiment#2	1	2.90213	1.18744	4.70814	1.0314	4.46247
Experiment#3	1	2.20937	1.38157	5.78487	1.17376	5.35967
ASK1	Control	KRASG12V	Control	KRASG12V	Control	KRASG12V
siRNA	NT		ASK1#1		ASK1#2
Experiment#1	1	1.58552	0.314475	0.835653	0.147408	0.595769
Experiment#2	1	1.13864	0.232493	0.399761	0.0986429	0.289985
Experiment#3	1	1.43046	0.210775	0.4362	0.0781231	0.336939

## Sheet: Fig. 1c
IL8	Control	Doxorubicin	Control	Doxorubicin	Control	Doxorubicin
siRNA	NT		ASK1#1		ASK1#2
Experiment#1	1	9.46786	0.975882	8.33876	0.486303	2.46389
Experiment#2	1	8.92203	0.326264	3.09314	0.189118	2.13241
Experiment#3	1	7.1666	0.392633	5.08476	0.164616	2.33013
Experiment#4	1	8.41105	0.731555	4.76657	0.703022	3.94135
IL1B	Control	Doxorubicin	Control	Doxorubicin	Control	Doxorubicin
siRNA	NT		ASK1#1		ASK1#2
Experiment#1	1	12.1853	0.333447	7.92017	1.29205	12.2765
Experiment#2	1	8.77578	0.490093	3.9935	0.936438	5.89916
Experiment#3	1	16.1929	0.182522	9.07407	0.687817	5.72906
Experiment#4	1	32.8365	0.329943	8.52664	0.188924	4.94339
IL6	Control	Doxorubicin	Control	Doxorubicin	Control	Doxorubicin
siRNA	NT		ASK1#1		ASK1#2
Experiment#1	1	8.35018	1.22572	12.1214	0.934287	5.55736
Experiment#2	1	9.35392	0.709364	9.40591	0.573202	7.20765
Experiment#3	1	4.46921	0.814686	5.34107	0.699202	4.73748
Experiment#4	1	4.84933	0.557831	4.31728	1.22746	3.78947
p16	Control	Doxorubicin	Control	Doxorubicin	Control	Doxorubicin
siRNA	NT		ASK1#1		ASK1#2
Experiment#1	1	4.26801	1.13634	7.13193	1.32189	3.58279
Experiment#2	1	4.40818	1.184	5.03949	1.23525	4.11591
Experiment#3	1	3.77192	1.05645	4.12094	1.09867	3.9585
Experiment#4	1	3.62956	1.19584	3.30365	1.32398	3.27278
ASK1	Control	Doxorubicin	Control	Doxorubicin	Control	Doxorubicin
siRNA	NT		ASK1#1		ASK1#2
Experiment#1	1	0.711348	0.294652	0.477641	0.24562	0.120829
Experiment#2	1	0.774947	0.31336	0.412329	0.139698	0.15931
Experiment#3	1	0.641597	0.243389	0.375106	0.114254	0.134737
Experiment#4	1	1.06473	0.181355	0.259479	0.086142	0.128758

## Sheet: Fig. 1d
IL8	Control	KRASG12V
siRNA	NT	NT	ASK1#1	ASK1#2
Experiment#1	1	625.92	250.146	176.623
Experiment#2	1	1807.15	274.687	538.869
Experiment#3	1	1621.85	313.681	326.211
IL1B	Control	KRASG12V
siRNA	NT	NT	ASK1#1	ASK1#2
Experiment#1	1	4363.57	543.983	1035.62
Experiment#2	1	1936.6	214.566	511.355
Experiment#3	1	4022.36	321.826	794.31
IL6	Control	KRASG12V
siRNA	NT	NT	ASK1#1	ASK1#2
Experiment#1	1	120.401	13.8793	25.9349
Experiment#2	1	161.835	22.4536	64.8883
Experiment#3	1	194.978	20.2792	34.2642
p16	Control	KRASG12V
siRNA	NT	NT	ASK1#1	ASK1#2
Experiment#1	1	1.63614	1.82525	2.23886
Experiment#2	1	2.33413	3.71724	2.2996
Experiment#3	1	3.02819	3.88671	3.72102

## Sheet: Fig. 1e
	Control	KRASG12V	Control	KRASG12V	Control	KRASG12V
siRNA	NT		ASK1#1		ASK1#2
Experiment#1	1	1.54564	0.745278	0.473546	0.841666	0.364867
Experiment#2	1	2.10355	1.13424	1.59178	1.0901	1.54384

## Sheet: Fig. 1f
	Control	Doxorubicin	Control	Doxorubicin	Control	Doxorubicin
siRNA	NT		ASK1#1		ASK1#2
Experiment#1	1	3.45219	0.932282	1.91148	0.273964	1.07428
Experiment#2	1	2.74223	0.58017	0.384808	0.428212	0.36952

## Sheet: Fig. 1g
Relative cell number (Log2 fold)
Experiment#1
	siRNA	Day0	Day2	Day4	Day6	Day8	Day10	Day12
Control	NT	0	2.35614	2.67807	3.02857	3.74846	3.848	3.74416
	ASK1#1	0	1.74846	2.31034	2.74846	3.20789	3.0115	3.20163
	ASK1#2	0	2.37851	2.33342	3.15834	3.1177	3.11103	3.53605
KRASG12V	NT	0	2	1.26303	1.78241	2.42223	1.91073	1.60407
	ASK1#1	0	2.31034	2	1.67807	1.67807	2.18903	1.40054
	ASK1#2	0	1.67807	0.941106	1.67807	2	1.91073	1.5656
Experiment#2
	siRNA	Day0	Day2	Day4	Day6	Day8	Day10	Day12
Control	NT	0	1.40054	2.39616	3.0115	3.33342	3.45207	3.33342
	ASK1#1	0	1.91073	1.88596	1.94111	2.45207	3.15834	3.64155
	ASK1#2	0	0.678072	1.88596	2.03422	2.45207	2.52607	2.40054
KRASG12V	NT	0	2	2.48543	2.05658	1.26303	1.26303	1.40054
	ASK1#1	0	1.5656	1.67807	0.815575	1.40054	1.48543	0.879706
	ASK1#2	0	0.879706	1.91073	1.67807	1.1375	1.1635	1.48543
Experiment#3
	siRNA	Day0	Day2	Day4	Day6	Day8	Day10	Day12
Control	NT	0	1.32193	3.36632	3.64386	3.12928	3.71425	3.59991
	ASK1#1	0	1.49185	3.67948	3.20945	3.40939	3.26679	3.24793
	ASK1#2	0	1.97728	3	3.49185	3.3837	3.73471	3.53916
KRASG12V	NT	0	1.58496	2.49185	2.52356	1.52356	1.83289	1.70044
	ASK1#1	0	2.02237	2.2854	2.08746	1.78136	1.64386	1.39232
	ASK1#2	0	1.49185	1.9542	2.61471	2.02237	1.85798	1.45943

## Sheet: Fig. 2b
		Control	KRASG12V	Control	KRASG12V	Control	KRASG12V
	siRNA	NT		ASK1#1		ASK1#2
	Experiment#1	7.33333	12.8333	6.5	3.33333	8	5
	Experiment#2	4.5	22	7	3.5	4.5	4
	Experiment#3	4.5	18.3	4	4.75	3.5	6.25

## Sheet: Fig. 2c
	WT										ASK1 KO
	NRASG12V/D38A					NRASG12V					NRASG12V/D38A					NRASG12V
p16	1.82289	0.656207	0.564961	0.672322	1.28362	7.23616	6.97031	1.70435	2.83083	6.66786	1.62363	1.70435	1.89372	2.63942	0.927374	8.61126	5.35996	0.820869	5.86131	3.6483
p21	0.720999	0.665758	0.777045	1.45102	1.38518	1.91331	2.7474	1.80509	3.2763	2.26117	0.346774	0.534799	0.574775	1.45304	1.55194	0.335427	2.51938	1.82902	3.31744	1.68304

## Sheet: Fig. 2d
	F4/80					CD4					CD8					CD163
	WT		ASK1 KO			WT		ASK1 KO			WT		ASK1 KO			WT		ASK1 KO
	NRASG12V/D38A	NRASG12V	NRASG12V/D38A	NRASG12V		NRASG12V/D38A	NRASG12V	NRASG12V/D38A	NRASG12V		NRASG12V/D38A	NRASG12V	NRASG12V/D38A	NRASG12V		NRASG12V/D38A	NRASG12V	NRASG12V/D38A	NRASG12V
	10	18	24	8		4	6	4	4		2	1	2	2		0	1	3	0
	15	19	13	9		2	14	1	0		0	0	3	2		0	1	0	0
	12	18	17	12		4	5	2	2		0	1	2	2		1	1	0	0
	11	20	13	10		0	3	3	2		0	0	3	1		0	6	3	0
	11	17	14	8		0	3	3	2		2	0	5	3		1	2	0	0
	11	13	11	8		1	2	5	9		1	0	3	3		1	4	1	1
	10	16	8	13		3	4	3	7		1	0	2	4		4	2	1	0
	9	18	18	9		1	0	4	3		2	1	4	7		3	0	2	0
	4	16	8	18		3	2	6	3		1	1	3	3		1	2	0	0
	10	14	8	16		5	8	2	3		0	6	2	2		0	0	0	0
	8	14	11	20		5	6	1	0		2	6	8	0		1	0	0	0
	9	13	7	14		1	2	9	5		1	1	3	2		3	4	2	2
	9	16	8	16		2	1	5	6		2	0	1	1		1	0	2	1
	9	12	13	14		4	1	3	5		0	3	0	3		0	0	0	1
	17	11	10	7		2	15	5	7		1	2	0	2		3	2	0	1
		10				2	8	3	5		0	2	2	2		3	0	0	1
		14				3	4	4	2		2	6	2	1		3	2	3	0
						0	7	2	5		2	2	0	3		0	0	2	0
						0	2	1	4		0	1	1	1		0	0	1	0
						1	1	0	0		4	11	2	1		2	0	1	0
						2	5	0	5		0	5	1	0		0	0	1	0
						2	8	2	4		0	4	2	3		1	0	1	0
						3	3	1	9		2	2	1			0	0	3	1
						1	10	2	2		2	3	1			3	1	1	1
						3	1	6	0		0	2				0	0	1	0
						2	0		3		2	0					0		0
						5	7		3		0	5					0		0
						5	4		4		0	2					1		0
						4	4		4		0	1					0		0
						0	4		2		2	0					0		2
						1	2		2		0	5					0		0
						1	11		4		1	15					0		0
						2	2		2		1	0					0		0
						3	6		0		0	1							0
						1	4		0		1	3
						0	19		4		4	6
						4	12		3		2	2
						4	14		8		2	3
						3	10		5		1	3
						4	7		5		1	1
						1	7		7		0	2
						3	9		5		4	0
						4	7				1	1
						2	4				1	3
						3	3				4	6
						5	1				2	5
						4	5				1	2
						4	8				0	3
						2	6				3	3
						8	5				0	2
						1	2					3
						3	7					2
						1	2					3
						2	4					5
						0	5					2
							3					0
							2					1
							4					3
							1					2
							4					1
							3					0
												0
												5
												1
												2
												3
												1
												6
												3
												1

[truncated: 24 more sheets: Fig. 2e, Fig. 2f, Fig. 2g, Fig. 2h, Fig. 3a, Fig. 3b, Fig. 3c, Fig. 3d, Fig. 3e, Fig. 4a, Fig. 4b, Fig. 4c, Fig. 4d, Fig. 5a, Fig. 5b, Fig. 5c, Fig. 6a, Fig. 6b, Supplementary Fig. 1a, Supplementary Fig. 1b …]
